# Supplementary material for: Extraction and Characterization of Fiber and Cellulose from Ethiopian Linseed Straw: Determination of Retting Period and Optimization of Multi-Step Alkaline Peroxide Process
Source: Polymers (Basel). 2023 Jan 16;15(2):469. doi: 10.3390/polym15020469 (PMC9912263; doi:10.3390/polym15020469)
Supplement: Supplementary file 1 [file polymers-15-00469-s001.zip]

Archive with 1 entries (1 files):
- polymers-2026647-SI.pdf
